# Supplementary material for: An Experimental Rat Model for Simultaneous Induction of Peripheral Neuropathy and Myelotoxicity by Docetaxel Administration: Evaluating the Protective Role of Dimethyl Fumarate
Source: Int J Mol Sci. 2025 Jun 19;26(12):5859. doi: 10.3390/ijms26125859 (PMC12193057; doi:10.3390/ijms26125859)
Supplement: Supplementary file 1 [file ijms-26-05859-s001.zip]

Archive with 1 entries (1 files):
- ijms-3559380-supplementary.pdf
